# Supplementary material for: Use of shotgun metagenomics for the identification of protozoa in the gut microbiota of healthy individuals from worldwide populations with various industrialization levels
Source: PLoS One. 2019 Feb 6;14(2):e0211139. doi: 10.1371/journal.pone.0211139 (PMC6364966; doi:10.1371/journal.pone.0211139)
Supplement: S1 Table — (XLSX) [file pone.0211139.s001.xlsx]

## Sheet: S1
S1 Table. Information about the samples used in the study including per-sample results after filtering of the multi-mapped reads. Numbers of contigs/reads for positive individuals are in bold. For Blastocystis and Giardia intestinalis, only the samples with >10% positive contigs (and breadth of coverage > 0.1%) were considered positive. ST6 and ST7 were negative for all individuals and are not sh…
		Individual metadata						Sequencing data			Blastocystis sp. results											Entamoeba sp. results							Other protists results
Sample	Study	Subject	Country	Subsistence mode	Sex	Age	BMI	BioProject	Raw reads (sequenced or downloaded)	Filtered reads	Blastocystis sp. ST by qPCR	Blastocystis sp. ST1 / ST2 / ST3 / ST4 / ST8 (Number of positive contigs and breadth of coverage)										Entamoeba sp. by microscopy	Entamoeba sp. by metagenomics	Entamoeba coli / dispar / hartmanni / moshkovskii / polecki (Number of unique reads, 18S rRNA gene)					Other protists by metagenomics	Chilomastix mesnili / Dietanamoeba fragilis / Endolimax nana / Enteromonas hominis / Iodamoeba sp. / Cystoisospora belli (Number of unique reads, 18S rRNA gene)						Giardia intestinalis (Number of positive contigs and breadth of coverage)
BAN01a	This study	BAN01a	Cameroon	Farmer	M	62	22.3488	PRJEB27005	38631548	36437750	-	282	0.0171	2	0	4	0.0004	0	0	1	0	Positive	Ecoli	19	0	0	0	0	-	0	0	0	0	0	0	0	0
BAN02a	This study	BAN02a	Cameroon	Farmer	M	65	20.109	PRJEB27005	43416774	41028924	ST3	25	0.0002	0	0	664	0.0321	0	0	2	0	-	Edispar	0	46	0	0	0	-	0	0	0	0	0	0	0	0
BAN03a	This study	BAN03a	Cameroon	Farmer	M	58	20.5499	PRJEB27005	68206550	64747934	ST1	310	0.0224	5	0.0001	518	0.0199	0	0	3	0.0003	Positive	Ecoli/Edispar/Ehartmanni	24	2	8	0	0	-	0	0	0	0	0	0	0	0
BAN05a	This study	BAN05a	Cameroon	Farmer	M	78	20.9235	PRJEB27005	55128218	52110142	ST1	287	0.0145	19	0.0003	105	0.0021	0	0	2	0	Positive	Ecoli/Edispar/Emoshkovskii	1	19	0	1	0	-	0	0	0	0	0	0	0	0
BAN07a	This study	BAN07a	Cameroon	Farmer	F	56	26.9788	PRJEB27005	59833784	56731594	ST1	427	0.1177	2	0	5	0.0003	2	0	2	0	-	-	0	0	0	0	0	-	0	0	0	0	0	0	0	0
BAN08a	This study	BAN08a	Cameroon	Farmer	NA	NA	NA	PRJEB27005	NA	NA	ST1	NA		NA		NA		NA		NA		-	NA	NA	NA	NA	NA	NA	NA	NA	NA	NA	NA	NA	NA	NA	NA
BAN09a	This study	BAN09a	Cameroon	Farmer	NA	NA	NA	PRJEB27005	NA	NA	ST1	NA		NA		NA		NA		NA		Positive	NA	NA	NA	NA	NA	NA	NA	NA	NA	NA	NA	NA	NA	NA	NA
MVC01a	This study	MVC01a	Cameroon	Farmer	M	36	24.6877	PRJEB27005	81479256	76986502	ST1	195	0.0042	0	0	6	0.0004	0	0	2	0.0002	-	-	0	0	0	0	0	-	0	0	0	0	0	0	0	0
MVC03a	This study	MVC03a	Cameroon	Farmer	M	57	16.3469	PRJEB27005	51647484	50083346	ST3	2	0.0001	0	0	903	0.2618	1	0	3	0.0001	-	Ecoli/Edispar/Ehartmanni	5	3	4	0	0	-	0	0	0	0	0	0	0	0
MVC04a	This study	MVC04a	Cameroon	Farmer	M	75	20.8651	PRJEB27005	59184724	57379836	ST3	4	0.0001	0	0	865	0.114	0	0	4	0.0004	Positive	Ecoli/Ehartmannia	24	0	54	0	0	EndolimaxNana	0	0	1	0	0	0	0	0
MVC05a	This study	MVC05a	Cameroon	Farmer	M	54	23.6366	PRJEB27005	65833832	63929458	ST3	1	0	1	0	686	0.0351	0	0	2	0	Positive	Ecoli/Edispar/Ehartmanni/Emoshkovskii	3	9	7	1	0	-	0	0	0	0	0	0	0	0
MVC06a	This study	MVC06a	Cameroon	Farmer	M	29	21.3859	PRJEB27005	51223108	49689554	ST1	334	0.0331	2	0	22	0.0006	2	0	2	0	-	-	0	0	0	0	0	-	0	0	0	0	0	0	0	0
MVC08a	This study	MVC08a	Cameroon	Farmer	M	48	19.1486	PRJEB27005	46013790	44624438	ST1	107	0.0018	0	0	12	0.0002	0	0	1	0	-	-	0	0	0	0	0	-	0	0	0	0	0	0	0	0
MVC09a	This study	MVC09a	Cameroon	Farmer	F	46	19.468	PRJEB27005	51183782	49639824	ST3	5	0.0001	0	0	887	0.1432	2	0	3	0.0001	Positive	Ecoli/Edispar/Ehartmanni	28	1	1	0	0	-	0	0	0	0	0	0	0	0
MVC11a	This study	MVC11a	Cameroon	Farmer	F	26	19.9609	PRJEB27005	44053722	42631910	ST3	5	0.0001	1	0	895	0.2045	1	0	3	0.0001	-	-	0	0	0	0	0	-	0	0	0	0	0	0	0	0
MVC12a	This study	MVC12a	Cameroon	Farmer	M	63	21.4002	PRJEB27005	52860764	51479504	ST3	342	0.0345	1	0	848	0.1091	2	0	2	0	-	Edispar/Emoshkovskii	0	9	0	1	0	-	0	0	0	0	0	0	0	0
MVC13a	This study	MVC13a	Cameroon	Farmer	F	43	20.8711	PRJEB27005	50536636	49078402	ST3	3	0	2	0	19	0.0008	1	0	2	0	Positive	Ecoli/Ehartmanni	4	0	2	0	0	-	0	0	0	0	0	0	0	0
MVC14a	This study	MVC14a	Cameroon	Farmer	M	68	18.5014	PRJEB27005	40071576	38974630	ST3	7	0.0001	93	0.0015	723	0.0461	0	0	1	0	Positive	Ecoli/Ehartmanni	15	0	13	0	0	-	0	0	0	0	0	0	0	0
MVC15a	This study	MVC15a	Cameroon	Farmer	F	52	29.5398	PRJEB27005	61339080	59797866	ST3	0	0	0	0	638	0.0298	2	0	4	0	-	Ehartmanni	0	0	2	0	0	-	0	0	0	0	0	0	0	0
MVC16a	This study	MVC16a	Cameroon	Farmer	F	61	18.3203	PRJEB27005	48801734	47480948	ST2	13	0.0005	348	0.0092	65	0.0014	0	0	1	0	Positive	Ecoli/Ehartmanni	230	0	34	0	0	-	0	0	0	0	0	0	0	0
MVC17a	This study	MVC17a	Cameroon	Farmer	F	29	22.9376	PRJEB27005	54012402	52577846	ST1	221	0.007	15	0.0003	14	0.0005	0	0	3	0.0001	Positive	Ecoli/Ehartmanni	27	0	12	0	0	-	0	0	0	0	0	0	0	0
MVC18a	This study	MVC18a	Cameroon	Farmer	F	27	27.4004	PRJEB27005	59714372	58222476	ST3	1	0	0	0	102	0.0022	0	0	2	0.0001	-	Ehartmanni	0	0	5	0	0	-	0	0	0	0	0	0	0	0
MVC21a	This study	MVC21a	Cameroon	Farmer	M	45	23.6466	PRJEB27005	49263096	40051010	ST3	3	0	1	0	706	0.0397	1	0	2	0	-	Ehartmanni	0	0	13	0	0	-	0	0	0	0	0	0	0	0
MVC23a	This study	MVC23a	Cameroon	Farmer	M	47	17.165	PRJEB27005	52228432	42574912	ST3	2	0	0	0	761	0.0529	1	0	2	0	-	Ehartmanni	0	0	1	0	0	-	0	0	0	0	0	0	0	0
YAE01a	This study	YAE01a	Cameroon	Fisher	F	51	17.9391	PRJEB27005	53978284	43992450	ST1	200	0.0052	0	0	21	0.0007	0	0	2	0.0003	-	-	0	0	0	0	0	-	0	0	0	0	0	0	0	0
YAE02a	This study	YAE02a	Cameroon	Fisher	M	50	19.8694	PRJEB27005	65690416	53506748	-	0	0	0	0	5	0.0001	0	0	1	0	-	-	0	0	0	0	0	-	0	0	0	0	0	0	0	0
YAE03a	This study	YAE03a	Cameroon	Fisher	M	40	23.9361	PRJEB27005	44429742	36205216	ST3	3	0.0001	1	0	882	0.1697	0	0	3	0.0002	-	Edispar/Ehartmanni/Emoshkovskii	0	3	7	1	0	-	0	0	0	0	0	0	0	0
YAE05a	This study	YAE05a	Cameroon	Fisher	M	59	21.2295	PRJEB27005	59764660	48665004	ST3	0	0	0	0	7	0.0004	0	0	2	0	-	-	0	0	0	0	0	-	0	0	0	0	0	0	0	0
YAE07a	This study	YAE07a	Cameroon	Fisher	M	63	23.3091	PRJEB27005	46550428	37927434	ST1	55	0.0005	0	0	33	0.0005	1	0	2	0.0001	-	-	0	0	0	0	0	-	0	0	0	0	0	0	0	0
YAE09a	This study	YAE09a	Cameroon	Fisher	M	50	21.1569	PRJEB27005	60117764	58952188	ST3	7	0	1	0	135	0.0039	0	0	3	0.0002	-	-	0	0	0	0	0	-	0	0	0	0	0	0	0	0
YAE10a	This study	YAE10a	Cameroon	Fisher	M	62	22.0931	PRJEB27005	45777784	44868126	ST3	234	0.0094	1	0	473	0.0162	1	0	1	0	Positive	Ecoli/Ehartmanni	19	0	10	0	0	-	0	0	0	0	0	0	0	0
YAE11a	This study	YAE11a	Cameroon	Fisher	F	53	25.9287	PRJEB27005	58164826	56962716	ST1	321	0.0313	1	0	7	0.0002	0	0	2	0	-	-	0	0	0	0	0	-	0	0	0	0	0	0	0	0
YAE12a	This study	YAE12a	Cameroon	Fisher	NA	NA	NA	PRJEB27005	NA	NA	ST1	NA		NA		NA		NA		NA		-	NA	NA	NA	NA	NA	NA	NA	NA	NA	NA	NA	NA	NA	NA	0
YAE14a	This study	YAE14a	Cameroon	Fisher	F	40	NA	PRJEB27005	51492142	50459268	ST2	11	0.0001	12	0.0004	5	0.0001	0	0	2	0.0002	Positive	Ecoli	1791	0	0	0	0	EnteromonasHominis	0	0	0	8	0	0	0	0
YAE15a	This study	YAE15a	Cameroon	Fisher	M	68	24.4956	PRJEB27005	47966858	46972964	ST3	202	0.0052	0	0	748	0.0515	1	0	2	0	-	Edispar/Ehartmanni	0	4	52	0	0	-	0	0	0	0	0	0	0	0
YAE16a	This study	YAE16a	Cameroon	Fisher	F	45	33.3205	PRJEB27005	48135318	47189314	ST1	430	0.2234	4	0.0001	8	0.0004	2	0	2	0	-	Ehartmanni	0	0	7	0	0	-	0	0	0	0	0	0	0	0
YAE17a	This study	YAE17a	Cameroon	Fisher	M	70	21.3672	PRJEB27005	43881940	42912762	-	1	0	0	0	4	0.0001	1	0	0	0	-	-	0	0	0	0	0	-	0	0	0	0	0	0	0	0
YAE18a	This study	YAE18a	Cameroon	Fisher	F	56	30.863	PRJEB27005	45925872	44908200	ST3	2	0	0	0	397	0.0113	0	0	1	0	-	Edispar	0	5	0	0	0	EnteromonasHominis	0	0	0	5	0	0	0	0
YAE19a	This study	YAE19a	Cameroon	Fisher	M	63	19.798	PRJEB27005	46949874	45996634	-	11	0.0001	1	0	4	0.0003	0	0	2	0.0003	-	-	0	0	0	0	0	-	0	0	0	0	0	0	0	0
YAE20a	This study	YAE20a	Cameroon	Fisher	M	54	22.6956	PRJEB27005	44977844	43981794	ST3	0	0	0	0	64	0.001	0	0	2	0.0002	-	-	0	0	0	0	0	-	0	0	0	0	0	0	0	0
YAE22a	This study	YAE22a	Cameroon	Fisher	F	43	19.7711	PRJEB27005	45499302	44490470	ST3	2	0	0	0	891	0.1868	0	0	3	0	NA	Ecoli/Edispar/Ehartmanni/Emoshkovskii	43	6	7	1	0	Giardia intestinalis	0	0	0	0	0	0	76	0.00684879
YAE24a	This study	YAE24a	Cameroon	Fisher	F	73	26.8352	PRJEB27005	40735428	39831676	ST1	290	0.0188	0	0	5	0.0004	0	0	1	0	Positive	Ecoli/Edispar	18	2	0	0	0	EnteromonasHominis	0	0	0	1	0	0	0	0
YAE25a	This study	YAE25a	Cameroon	Fisher	M	31	19.6642	PRJEB27005	50390836	49289624	-	0	0	0	0	5	0.0003	0	0	1	0.0001	-	-	0	0	0	0	0	-	0	0	0	0	0	0	0	0
YAE26a	This study	YAE26a	Cameroon	Fisher	F	44	34.4531	PRJEB27005	60055072	58824720	-	2	0	4	0.0001	5	0.0003	0	0	2	0.0004	-	-	0	0	0	0	0	-	0	0	0	0	0	0	0	0
YAE27a	This study	YAE27a	Cameroon	Fisher	NA	NA	NA	PRJEB27005	NA	NA	ST3	NA		NA		NA		NA		NA		Positive	NA	NA	NA	NA	NA	NA	NA	NA	NA	NA	NA	NA	NA	NA	0
BAB01a	This study	BAB01a	Cameroon	HunGat	M	61	19.0589	PRJEB27005	49129190	46744202	ST3	6	0.0001	5	0	905	0.3159	1	0	3	0.0001	Positive	Edispar/Ehartmanni	0	17	70	0	0	-	0	0	0	0	0	0	0	0
BAB04a	This study	BAB04a	Cameroon	HunGat	M	41	17.5737	PRJEB27005	66957004	63928100	ST3	6	0.0001	9	0.0001	21	0.0006	0	0	2	0.0003	-	-	0	0	0	0	0	-	0	0	0	0	0	0	0	0
BAB05a	This study	BAB05a	Cameroon	HunGat	NA	NA	NA	PRJEB27005	NA	NA	ST2	NA		NA		NA		NA		NA		Positive	NA	NA	NA	NA	NA	NA	NA	NA	NA	NA	NA	NA	NA	NA	0
BAB06a	This study	BAB06a	Cameroon	HunGat	F	49	17.1046	PRJEB27005	63561106	60366672	ST2	14	0.0002	782	0.0564	18	0.0005	0	0	2	0.0001	Positive	Ecoli/Edispar/Ehartmanni	13	4	6	0	0	-	0	0	0	0	0	0	0	0
BAB07a	This study	BAB07a	Cameroon	HunGat	M	57	17.1351	PRJEB27005	45612618	43378908	ST3	1	0	2	0	532	0.0178	1	0	3	0.0002	-	Ecoli	3	0	0	0	0	-	0	0	0	0	0	0	0	0
BAB08a	This study	BAB08a	Cameroon	HunGat	F	53	21.0171	PRJEB27005	41694746	39634060	ST1	348	0.0366	6	0	13	0.0005	2	0	1	0	Positive	Ecoli	6	0	0	0	0	-	0	0	0	0	0	0	0	0
BAB09a	This study	BAB09a	Cameroon	HunGat	M	36	20.4925	PRJEB27005	41783018	39799028	ST3	1	0	5	0.0001	460	0.0139	0	0	1	0	NA	Ehartmanni	0	0	19	0	0	-	0	0	0	0	0	0	0	0
BAB10a	This study	BAB10a	Cameroon	HunGat	NA	NA	NA	PRJEB27005	NA	NA	ST3	NA		NA		NA		NA		NA		-	NA	NA	NA	NA	NA	NA	NA	NA	NA	NA	NA	NA	NA	NA	0
BAB11a	This study	BAB11a	Cameroon	HunGat	F	33	21.2259	PRJEB27005	31917936	30248056	-	0	0	9	0.0001	5	0	0	0	2	0.0003	-	-	0	0	0	0	0	-	0	0	0	0	0	0	0	0
BAB12a	This study	BAB12a	Cameroon	HunGat	NA	NA	NA	PRJEB27005	NA	NA	ST1	NA		NA		NA		NA		NA		Positive	NA	NA	NA	NA	NA	NA	NA	NA	NA	NA	NA	NA	NA	NA	0
BAB15a	This study	BAB15a	Cameroon	HunGat	F	59	16.6209	PRJEB27005	36155970	34243202	ST2	21	0.0005	905	0.3166	9	0.0001	2	0	3	0.0001	-	Ecoli	1	0	0	0	0	-	0	0	0	0	0	0	0	0
BAB16a	This study	BAB16a	Cameroon	HunGat	F	73	19.354	PRJEB27005	45484602	43538508	ST2	8	0.0001	670	0.0344	733	0.0442	0	0	3	0.0001	Positive	Ecoli/Ehartmanni	66	0	37	0	0	-	0	0	0	0	0	0	0	0
BAB18a	This study	BAB18a	Cameroon	HunGat	F	31	22.7041	PRJEB27005	47240462	45153442	ST1	211	0.0063	82	0.0014	369	0.0096	0	0	2	0.0002	-	-	0	0	0	0	0	-	0	0	0	0	0	0	0	0
BAB19a	This study	BAB19a	Cameroon	HunGat	M	61	20.4082	PRJEB27005	61883014	59583026	ST1	283	0.0158	3	0.0001	15	0.0004	1	0	4	0.0001	-	Ecoli/Ehartmanni	1	0	41	0	0	-	0	0	0	0	0	0	0	0
BAB20a	This study	BAB20a	Cameroon	HunGat	M	30	21.8264	PRJEB27005	57795456	55519758	-	6	0	3	0	3	0.0001	0	0	0	0	-	-	0	0	0	0	0	-	0	0	0	0	0	0	0	0
BAB21a	This study	BAB21a	Cameroon	HunGat	NA	NA	NA	PRJEB27005	NA	NA	ST3	NA		NA		NA		NA		NA		-	NA	NA	NA	NA	NA	NA	NA	NA	NA	NA	NA	NA	NA	NA	0
BAB22a	This study	BAB22a	Cameroon	HunGat	F	27	18.4226	PRJEB27005	51811368	49656664	ST2 + ST3	50	0.0006	570	0.022	579	0.0242	0	0	3	0	Positive	Ehartmanni	0	0	2	0	0	-	0	0	0	0	0	0	0	0
BAB23a	This study	BAB23a	Cameroon	HunGat	F	30	24.5333	PRJEB27005	53021284	50782478	ST1 + ST3	329	0.0252	1	0	822	0.0716	0	0	4	0	-	Ecoli/Ehartmanni	10	0	1	0	0	EnteromonasHominis	0	0	0	1	0	0	5	0
BAB24a	This study	BAB24a	Cameroon	HunGat	NA	NA	NA	PRJEB27005	NA	NA	ST2	NA		NA		NA		NA		NA		Positive	NA	NA	NA	NA	NA	NA	NA	NA	NA	NA	NA	NA	NA	NA	0
BAB25a	This study	BAB25a	Cameroon	HunGat	NA	NA	NA	PRJEB27005	NA	NA	ST1 + ST3	NA		NA		NA		NA		NA		-	NA	NA	NA	NA	NA	NA	NA	NA	NA	NA	NA	NA	NA	NA	0
BAB26a	This study	BAB26a	Cameroon	HunGat	NA	NA	NA	PRJEB27005	NA	NA	ST3	NA		NA		NA		NA		NA		Positive	NA	NA	NA	NA	NA	NA	NA	NA	NA	NA	NA	NA	NA	NA	0
BAB29a	This study	BAB29a	Cameroon	HunGat	F	67	22.4906	PRJEB27005	49610646	47398268	ST1 + ST2	375	0.0491	831	0.0734	6	0.0001	1	0	1	0	Positive	Ecoli/Edispar	137	1	0	0	0	EndolimaxNana	0	0	1	0	0	0	0	0
BAB30a	This study	BAB30a	Cameroon	HunGat	M	49	22.3081	PRJEB27005	35549326	33651110	ST1 + ST3	240	0.0085	1	0	505	0.0172	0	0	3	0.0002	-	-	0	0	0	0	0	-	0	0	0	0	0	0	0	0
SRR1761667	Obregon-Tito et al. 2015	HCO11	Peru	Farmer	M	36	23.05	PRJNA268964	9979932	9515406	NA	1	0	7	0.0002	2	0	1	0	1	0.0001	NA	Ehartmanni	0	0	2	0	0	-	0	0	0	0	0	0	0	0
SRR1761668	Obregon-Tito et al. 2015	HCO12	Peru	Farmer	F	35	27.01	PRJNA268964	9346478	8819548	NA	10	0.0001	683	0.0674	2	0	0	0	1	0.0001	NA	-	0	0	0	0	0	EndolimaxNana/IsosporaBelli	0	0	0	0	0	0	0	0
SRR1761669	Obregon-Tito et al. 2015	HCO53	Peru	Farmer	F	44	29.52	PRJNA268964	6799994	6437128	NA	23	0.0004	1	0	308	0.0111	0	0	1	0.0001	NA	-	0	0	0	0	0	-	0	0	0	0	0	0	0	0
SRR1761670	Obregon-Tito et al. 2015	HCO61	Peru	Farmer	F	20	NA	PRJNA268964	12112070	11413676	NA	3	0	615	0.0418	2	0.0002	0	0	1	0.0001	NA	-	0	0	0	0	0	-	0	0	0	0	0	0	0	0
SRR1761671	Obregon-Tito et al. 2015	HCO64	Peru	Farmer	F	999	NA	PRJNA268964	13305388	12819060	NA	22	0.0003	0	0	5	0.0007	0	0	2	0.0001	NA	Ehartmanni	0	0	1	0	0	-	0	0	0	0	0	0	0	0
SRR1761672	Obregon-Tito et al. 2015	HCO67	Peru	Farmer	F	26	19.53	PRJNA268964	11192514	10641806	NA	128	0.0035	0	0	184	0.0061	0	0	1	0.0001	NA	Ecoli	3	0	0	0	0	-	0	0	0	0	0	0	0	0
SRR1761673	Obregon-Tito et al. 2015	HCO70	Peru	Farmer	F	40	NA	PRJNA268964	13394394	12867298	NA	1	0	14	0.0002	568	0.0346	0	0	3	0.0002	NA	-	0	0	0	0	0	-	0	0	0	0	0	0	0	0
SRR1761675	Obregon-Tito et al. 2015	HCO74	Peru	Farmer	F	36	31.53	PRJNA268964	12048244	11610742	NA	79	0.0014	7	0.0001	1	0.0001	0	0	1	0.0001	NA	-	0	0	0	0	0	-	0	0	0	0	0	0	0	0
SRR1761698	Obregon-Tito et al. 2015	SM01	Peru	HunGat	M	30	NA	PRJNA268964	70798988	67337688	NA	111	0.0011	1	0	3	0.0002	1	0	3	0.0003	NA	-	0	0	0	0	0	-	0	0	0	0	0	0	0	0
SRR1761699	Obregon-Tito et al. 2015	SM02	Peru	HunGat	F	25	23.95	PRJNA268964	90047818	86436984	NA	11	0.0001	35	0.0004	14	0.0004	2	0	4	0.0002	NA	Ecoli/Ehartmanni/Epolecki	41	0	19	0	1	ChilomastixMesnili/EnteromonasHominis	10	0	0	49	0	0	0	0
SRR1761703	Obregon-Tito et al. 2015	SM18	Peru	HunGat	F	36	26.44	PRJNA268964	62225764	59354976	NA	213	0.0046	1	0	38	0.0005	1	0	3	0.0002	NA	Ecoli/Ehartmanni	4	0	1	0	0	ChilomastixMesnili/EnteromonasHominis	1	0	0	2	0	0	0	0
SRR1761704	Obregon-Tito et al. 2015	SM20	Peru	HunGat	F	20	21.27	PRJNA268964	58107124	55103312	NA	4	0	22	0.0003	14	0.0019	2	0	4	0.0002	NA	Ecoli/Edispar	18	15	0	0	0	EndolimaxNana/IodamoebaSp	0	0	9	0	2	0	0	0
SRR1761708	Obregon-Tito et al. 2015	SM28	Peru	HunGat	F	52	19.47	PRJNA268964	53826426	52086844	NA	396	0.0634	9	0.0001	6	0.0004	2	0.0001	4	0.0002	NA	Ehartmanni	0	0	2	0	0	EndolimaxNana	0	0	246	0	0	0	0	0
SRR1761709	Obregon-Tito et al. 2015	SM29	Peru	HunGat	F	50	17.9	PRJNA268964	59296106	57397696	NA	22	0.0002	9	0.0001	4	0.0003	0	0	2	0.0001	NA	Ecoli	99	0	0	0	0	ChilomastixMesnili	1	0	0	0	0	0	0	0
SRR1761711	Obregon-Tito et al. 2015	SM31	Peru	HunGat	M	30	22.6	PRJNA268964	59507584	57077048	NA	40	0.0004	5	0	4	0.0002	0	0	2	0.0001	NA	Ecoli	1	0	0	0	0	EndolimaxNana/EnteromonasHominis	0	0	1	7	0	0	0	0
SRR1761712	Obregon-Tito et al. 2015	SM32	Peru	HunGat	F	21	22.14	PRJNA268964	68630212	65847234	NA	50	0.0004	86	0.001	4	0.0002	0	0	2	0.0001	NA	Ecoli	49	0	0	0	0	IodamoebaSp	0	0	0	0	1	0	0	0
SRR1761716	Obregon-Tito et al. 2015	SM39	Peru	HunGat	F	40	28.93	PRJNA268964	66278546	63461612	NA	33	0.0003	0	0	6	0.0004	0	0	2	0.0001	NA	Edispar	0	3	0	0	0	EnteromonasHominis	0	0	0	18	0	0	0	0
SRR1761717	Obregon-Tito et al. 2015	SM40	Peru	HunGat	F	18	22.72	PRJNA268964	63999480	60036418	NA	254	0.0076	34	0.0004	8	0.0004	2	0	3	0.0002	NA	Ecoli	3	0	0	0	0	ChilomastixMesnili/EnteromonasHominis	4	0	0	17	0	0	0	0
SRR1761676	Obregon-Tito et al. 2015	NO01	USA	Western	M	23	21.69	PRJNA268964	41228768	39456404	NA	1	0.0001	0	0	3	0.0003	0	0	4	0.0003	NA	-	0	0	0	0	0	-	0	0	0	0	0	0	0	0
SRR1761677	Obregon-Tito et al. 2015	NO02	USA	Western	F	37	20.52	PRJNA268964	51851920	49712778	NA	1	0	0	0	7	0.0008	0	0	2	0.0002	NA	-	0	0	0	0	0	DientamoebaFragilis	0	9	0	0	0	0	0	0
SRR1761678	Obregon-Tito et al. 2015	NO03	USA	Western	M	40	23.37	PRJNA268964	53588754	51261112	NA	0	0	0	0	227	0.0053	0	0	4	0.0003	NA	-	0	0	0	0	0	-	0	0	0	0	0	0	0	0
SRR1761679	Obregon-Tito et al. 2015	NO04	USA	Western	M	26	24.16	PRJNA268964	47575342	45395942	NA	1	0	1	0	7	0.0006	1	0	4	0.0002	NA	-	0	0	0	0	0	-	0	0	0	0	0	0	0	0
SRR1761680	Obregon-Tito et al. 2015	NO05	USA	Western	M	28	22.19	PRJNA268964	48299374	46189340	NA	5	0	2	0	11	0.0014	2	0	600	0.0205	NA	-	0	0	0	0	0	-	0	0	0	0	0	0	0	0
SRR1761681	Obregon-Tito et al. 2015	NO06	USA	Western	M	28	23.49	PRJNA268964	39414466	37848828	NA	1	0	0	0	8	0.001	0	0	6	0.0003	NA	-	0	0	0	0	0	-	0	0	0	0	0	0	0	0
SRR1761682	Obregon-Tito et al. 2015	NO08	USA	Western	F	32	20.01	PRJNA268964	42705628	41201346	NA	0	0	0	0	10	0.0008	0	0	3	0.0002	NA	-	0	0	0	0	0	-	0	0	0	0	0	0	0	0
SRR1761683	Obregon-Tito et al. 2015	NO09	USA	Western	F	34	23.77	PRJNA268964	37445106	36168322	NA	1	0	0	0	11	0.0008	3	0	1	0.0001	NA	-	0	0	0	0	0	-	0	0	0	0	0	0	0	0
SRR1761684	Obregon-Tito et al. 2015	NO10	USA	Western	M	41	26.58	PRJNA268964	46864118	45391948	NA	36	0.0007	0	0	13	0.0006	1	0	1	0.0001	NA	-	0	0	0	0	0	IsosporaBelli	0	0	0	0	0	1	0	0
SRR1761685	Obregon-Tito et al. 2015	NO11	USA	Western	M	26	23.93	PRJNA268964	49937614	48241660	NA	0	0	0	0	10	0.001	1	0	2	0.0002	NA	-	0	0	0	0	0	-	0	0	0	0	0	0	0	0
SRR1761686	Obregon-Tito et al. 2015	NO12	USA	Western	F	27	28.62	PRJNA268964	48526574	46961676	NA	1	0	0	0	21	0.001	0	0	1	0.0002	NA	-	0	0	0	0	0	-	0	0	0	0	0	0	0	0
SRR1761687	Obregon-Tito et al. 2015	NO13	USA	Western	M	35	20.34	PRJNA268964	44279732	42811170	NA	4	0.0001	2	0	908	0.3559	3	0.0001	5	0.0003	NA	-	0	0	0	0	0	-	0	0	0	0	0	0	0	0
SRR1761689	Obregon-Tito et al. 2015	NO15	USA	Western	F	50	25.92	PRJNA268964	40887966	38989116	NA	6	0	2	0	22	0.0017	1085	0.2003	6	0.0003	NA	-	0	0	0	0	0	DientamoebaFragilis/IsosporaBelli	0	20	0	0	0	1	0	0
SRR1761690	Obregon-Tito et al. 2015	NO16	USA	Western	M	47	30.86	PRJNA268964	56587752	54507946	NA	1	0	0	0	8	0.0008	0	0	2	0.0002	NA	-	0	0	0	0	0	-	0	0	0	0	0	0	0	0
SRR1761693	Obregon-Tito et al. 2015	NO19	USA	Western	F	32	19.3	PRJNA268964	46011110	44249356	NA	0	0	0	0	5	0.0006	0	0	1	0.0001	NA	-	0	0	0	0	0	-	0	0	0	0	0	0	0	0
SRR1761694	Obregon-Tito et al. 2015	NO20	USA	Western	M	26	27.86	PRJNA268964	45393790	43832198	NA	1	0	0	0	7	0.0013	0	0	2	0.0003	NA	-	0	0	0	0	0	-	0	0	0	0	0	0	0	0
SRR1761695	Obregon-Tito et al. 2015	NO21	USA	Western	M	23	24.78	PRJNA268964	43852644	42103100	NA	1	0	0	0	7	0.0011	0	0	2	0.0002	NA	-	0	0	0	0	0	-	0	0	0	0	0	0	0	0
SRR1761696	Obregon-Tito et al. 2015	NO22	USA	Western	M	26	30.22	PRJNA268964	48925604	47081518	NA	3	0.0001	0	0	6	0.001	0	0	1	0.0001	NA	-	0	0	0	0	0	IsosporaBelli	0	0	0	0	0	1	0	0
SRR1761697	Obregon-Tito et al. 2015	NO23	USA	Western	F	26	26.53	PRJNA268964	53139708	50943106	NA	2	0	0	0	6	0.0009	0	0	2	0.0001	NA	-	0	0	0	0	0	-	0	0	0	0	0	0	0	0
SRR1927149	Rampelli et al. 2015	H1	Tanzania	HunGat	F	43	NA	PRJNA278393	29669622	29643494	NA	13	0.0001	101	0.0016	494	0.0164	1	0	1	0	NA	Ecoli/Ehartmanni	3	0	1	0	0	-	0	0	0	0	0	0	0	0
SRR1929408	Rampelli et al. 2015	H10	Tanzania	HunGat	F	40	NA	PRJNA278393	63686272	63136238	NA	252	0.0087	16	0.0002	770	0.0512	1	0	2	0.0001	NA	Ehartmanni	0	0	1	0	0	EnteromonasHominis	0	0	0	2	0	0	0	0
SRR1929484	Rampelli et al. 2015	H11	Tanzania	HunGat	F	29	NA	PRJNA278393	16543096	16514284	NA	118	0.002	13	0.0001	351	0.0086	0	0	1	0	NA	-	0	0	0	0	0	-	0	0	0	0	0	0	0	0
SRR1929563	Rampelli et al. 2015	H13	Tanzania	HunGat	M	34	NA	PRJNA278393	28163582	28085770	NA	64	0.001	790	0.0565	8	0.0003	0	0	1	0	NA	Edispar/Ehartmanni	0	1	2	0	0	-	0	0	0	0	0	0	0	0
SRR1930121	Rampelli et al. 2015	H14	Tanzania	HunGat	M	30	NA	PRJNA278393	71290650	70616350	NA	144	0.0031	894	0.1855	7	0.0004	1	0	1	0	NA	-	0	0	0	0	0	-	0	0	0	0	0	0	0	0
SRR1930122	Rampelli et al. 2015	H16	Tanzania	HunGat	M	21	NA	PRJNA278393	30793236	30724660	NA	116	0.0022	696	0.0371	626	0.0311	0	0	3	0.0001	NA	Ehartmanni	0	0	1	0	0	-	0	0	0	0	0	0	0	0
SRR1930123	Rampelli et al. 2015	H17	Tanzania	HunGat	M	23	NA	PRJNA278393	77841428	77333378	NA	185	0.0046	926	0.2697	13	0.0002	0	0	2	0	NA	Edispar/Ehartmanni	0	132	2	0	0	EnteromonasHominis	0	0	0	8	0	0	0	0
SRR1930133	Rampelli et al. 2015	H2	Tanzania	HunGat	M	37	NA	PRJNA278393	9826206	9784414	NA	1	0	31	0.0004	6	0.0001	0	0	3	0	NA	-	0	0	0	0	0	-	0	0	0	0	0	0	0	0
SRR1930136	Rampelli et al. 2015	H21	Tanzania	HunGat	M	43	NA	PRJNA278393	26781422	26721968	NA	215	0.0071	0	0	299	0.0061	0	0	1	0	NA	-	0	0	0	0	0	ChilomastixMesnili/EndolimaxNana	2	0	3	0	0	0	0	0
SRR1930138	Rampelli et al. 2015	H22	Tanzania	HunGat	M	38	NA	PRJNA278393	9859974	9805736	NA	12	0.0001	756	0.0508	340	0.0079	0	0	1	0	NA	-	0	0	0	0	0	-	0	0	0	0	0	0	0	0
SRR1930140	Rampelli et al. 2015	H23	Tanzania	HunGat	M	24	NA	PRJNA278393	16899772	16868736	NA	1	0	88	0.0012	3	0	0	0	1	0	NA	-	0	0	0	0	0	-	0	0	0	0	0	0	0	0
SRR1930141	Rampelli et al. 2015	H24	Tanzania	HunGat	M	65	NA	PRJNA278393	64739338	63944152	NA	16	0.0002	623	0.026	3	0.0002	1	0	1	0	NA	Ehartmanni	0	0	1	0	0	EnteromonasHominis	0	0	0	4	0	0	NA	0
SRR1930142	Rampelli et al. 2015	H25	Tanzania	HunGat	M	40	NA	PRJNA278393	10542544	10501174	NA	16	0.0002	834	0.1043	485	0.0161	1	0	1	0	NA	-	0	0	0	0	0	-	0	0	0	0	0	0	0	0
SRR1930143	Rampelli et al. 2015	H26	Tanzania	HunGat	M	48	NA	PRJNA278393	13207948	13191030	NA	8	0.0002	804	0.0605	395	0.0099	0	0	1	0	NA	-	0	0	0	0	0	-	0	0	0	0	0	0	0	0
SRR1930144	Rampelli et al. 2015	H27	Tanzania	HunGat	F	29	NA	PRJNA278393	10111438	10084542	NA	147	0.0027	20	0.0003	1	0	0	0	1	0	NA	-	0	0	0	0	0	-	0	0	0	0	0	0	0	0
SRR1930145	Rampelli et al. 2015	H3	Tanzania	HunGat	M	22	NA	PRJNA278393	33390282	33352068	NA	83	0.0012	785	0.0528	466	0.0142	0	0	1	0	NA	Edispar/Ehartmanni/Emoshkovskii	0	11	2	1	0	EndolimaxNana/EnteromonasHominis	0	0	2	1	0	0	0	0
SRR1930149	Rampelli et al. 2015	H4	Tanzania	HunGat	M	24	NA	PRJNA278393	8210938	8198358	NA	121	0.0024	631	0.0274	11	0.0004	0	0	1	0	NA	-	0	0	0	0	0	EnteromonasHominis	0	0	0	1	0	0	0	0
SRR1930176	Rampelli et al. 2015	H5	Tanzania	HunGat	F	70	NA	PRJNA278393	10487900	10470968	NA	38	0.0004	129	0.002	270	0.005	0	0	1	0	NA	Ecoli	8	0	0	0	0	ChilomastixMesnili	2	0	0	0	0	0	0	0
SRR1930177	Rampelli et al. 2015	H6	Tanzania	HunGat	M	30	NA	PRJNA278393	11074784	11052862	NA	1	0	0	0	4	0.0001	0	0	2	0	NA	-	0	0	0	0	0	-	0	0	0	0	0	0	1	0
SRR1930179	Rampelli et al. 2015	H7	Tanzania	HunGat	F	38	NA	PRJNA278393	10494336	10486068	NA	175	0.004	2	0	2	0	0	0	1	0	NA	Ecoli	3	0	0	0	0	-	0	0	0	0	0	0	0	0
SRR1930187	Rampelli et al. 2015	H8	Tanzania	HunGat	F	20	NA	PRJNA278393	8083202	8073124	NA	43	0.0005	87	0.0015	10	0.0004	0	0	1	0	NA	Ecoli	1	0	0	0	0	EndolimaxNana	0	0	16	0	0	0	0	0
SRR1930244	Rampelli et al. 2015	H9	Tanzania	HunGat	F	47	NA	PRJNA278393	16013402	15992906	NA	37	0.0005	813	0.0615	4	0.0001	1	0	2	0.0001	NA	-	0	0	0	0	0	-	0	0	0	0	0	0	0	0
SRR1930247	Rampelli et al. 2015	IT1	Italy	Western	M	38	NA	PRJNA278393	3880926	3811648	NA	0	0	0	0	6	0.0006	0	0	0	0	NA	-	0	0	0	0	0	-	0	0	0	0	0	0	1	0
SRR1930248	Rampelli et al. 2015	IT11	Italy	Western	F	40	NA	PRJNA278393	9662144	9634874	NA	0	0	0	0	4	0.0004	0	0	1	0.0001	NA	-	0	0	0	0	0	-	0	0	0	0	0	0	0	0
SRR1930250	Rampelli et al. 2015	IT14	Italy	Western	F	21	NA	PRJNA278393	3740248	3709196	NA	0	0	0	0	4	0.0004	0	0	1	0.0001	NA	-	0	0	0	0	0	-	0	0	0	0	0	0	0	0
SRR1930251	Rampelli et al. 2015	IT13	Italy	Western	F	30	NA	PRJNA278393	4809534	4788498	NA	2	0	0	0	158	0.0028	0	0	1	0.0001	NA	-	0	0	0	0	0	-	0	0	0	0	0	0	1	0
SRR1930253	Rampelli et al. 2015	IT2	Italy	Western	F	34	NA	PRJNA278393	19948528	19909530	NA	2	0	0	0	5	0.0006	0	0	2	0.0001	NA	-	0	0	0	0	0	-	0	0	0	0	0	0	1	0
SRR1930255	Rampelli et al. 2015	IT3	Italy	Western	F	29	NA	PRJNA278393	14373500	14336956	NA	0	0	0	0	4	0.0007	0	0	2	0.0001	NA	-	0	0	0	0	0	-	0	0	0	0	0	0	1	0
SRR1930777	Rampelli et al. 2015	IT4	Italy	Western	M	27	NA	PRJNA278393	6270148	6250450	NA	0	0	0	0	3	0.0004	0	0	2	0.0001	NA	-	0	0	0	0	0	-	0	0	0	0	0	0	1	0
SRR1931170	Rampelli et al. 2015	IT5	Italy	Western	M	30	NA	PRJNA278393	33488222	33460762	NA	0	0	0	0	7	0.0007	0	0	2	0.0003	NA	-	0	0	0	0	0	-	0	0	0	0	0	0	1	0
SRR1931173	Rampelli et al. 2015	IT6	Italy	Western	F	32	NA	PRJNA278393	47834618	47344554	NA	17	0.0002	0	0	7	0.0009	0	0	2	0.0002	NA	-	0	0	0	0	0	-	0	0	0	0	0	0	1	0
SRR1931177	Rampelli et al. 2015	IT7	Italy	Western	F	25	NA	PRJNA278393	6461412	6415890	NA	0	0	0	0	3	0.0004	0	0	1	0	NA	-	0	0	0	0	0	-	0	0	0	0	0	0	0	0
SRR1931178	Rampelli et al. 2015	IT8	Italy	Western	M	34	NA	PRJNA278393	7602042	7574162	NA	0	0	0	0	4	0.0002	0	0	2	0.0001	NA	-	0	0	0	0	0	-	0	0	0	0	0	0	0	0
