# Supplementary material for: Use of shotgun metagenomics for the identification of protozoa in the gut microbiota of healthy individuals from worldwide populations with various industrialization levels
Source: PLoS One. 2019 Feb 6;14(2):e0211139. doi: 10.1371/journal.pone.0211139 (PMC6364966; doi:10.1371/journal.pone.0211139)
Supplement: S2 Table — (XLSX) [file pone.0211139.s002.xlsx]

## Sheet: S2
S2 Table. List of protozoan genomes and SSU gene sequences used for mapping of metagenomic data.
	Organism	BioSample	BioProject	Assembly	Scaffolds	N50	Length (Mb)	Release date
Genomes	Blastocystis sp. subtype 1	SAMN04386717	PRJNA308101	GCA_001651215.1	580	79381	16.47	2016-05-24
	Blastocystis sp. subtype 2	SAMN03350146	PRJNA275573	GCA_000963365.1	969	20114	12.6931	2015-03-25
	Blastocystis sp. subtype 3 ZGR	SAMN03350147	PRJNA275575	GCA_000963385.1	917	20816	11.6514	2015-03-25
	Blastocystis sp. subtype 4 WR1	SAMN02949638	PRJNA257240	GCA_000743755.1	1301	29931	12.9194	2014-08-15
	Blastocystis sp. subtype 6	SAMN03350149	PRJNA275578	GCA_000963415.1	879	33585	15.4178	2015-03-25
	Blastocystis sp. subtype 7	SAMEA2272370	PRJNA263384	GCA_000151665.1	155	296810	18.8172	2010-07-06
	Blastocystis sp. subtype 8	SAMN03350150	PRJNA275580	GCA_000963455.1	947	22939	12.239	2015-03-25
	Blastocystis sp. subtype 9	SAMN03350151	PRJNA275581	GCA_000963465.1	871	23344	11.7149	2015-03-25
	Entamoeba histolytica HM-1:IMSS	SAMN02953605	PRJNA142	GCA_000208925.2	1529	48877	20.8354	2004-12-09
	Entamoeba dispar SAW760	SAMN02953643	PRJNA28615	GCF_000209125.2	13553	5827	30.5037	2008-01-16
	Cryptosporidium hominis	SAMEA3496639	PRJEB10000	GCA_002223825.1	12	1103974	9.06035	2015-12-11
	Cryptosporidium parvum	SAMN02952908	PRJNA15586	GCF_000165345.1	8	1104417	9.08772	2009-11-11
	Giardia intestinalis	SAMN02952905	PRJNA1439	AACB00000000.2	92	1312034	11.1922	2008-02-14
	Organism	ID	Length (bp)
SSU gene sequences	Entamoeba histolytica	AB282660.1	2411
	E. dispar	AB282661.1	2426
	E. coli	AB444953.1	2106
	E. chattoni	AF149912.1	1863
	E. moshkovskii	AF149906.1	1944
	E. polecki	AF149913.1	1858
	E. hartmanni	AF149907.1	1960
	Cystoisospora belli	U94787.1	1784
	Endolimax nana	AF149916.1	2589
	Dientamoeba fragilis	AY730405.1	1661
	Enteromonas hominis	EF551180.1	1482
	Iodamoeba bütschlii	JN635740.1	2187
	Chilomastix mesnili	KC960588.1	2445
