# Supplementary material for: Use of shotgun metagenomics for the identification of protozoa in the gut microbiota of healthy individuals from worldwide populations with various industrialization levels
Source: PLoS One. 2019 Feb 6;14(2):e0211139. doi: 10.1371/journal.pone.0211139 (PMC6364966; doi:10.1371/journal.pone.0211139)
Supplement: S3 Table — (XLSX) [file pone.0211139.s003.xlsx]

## Sheet: S2
S2 Table. Prevalence of detected protozoan species in different populations. Cryptosporidium spp. was not detected in any individuals. The population abbreviations are the same as in Fig 2.
	Blastocystis sp.	Entamoeba spp.	Enteromonas hominis	Chilomastix mesnili	Dientamoeba fragilis	Endolimax nana	Giardia intestinalis	Iodamoeba bütschlii	Cystoisospora belli
HunGat_Cameroon	13/16 (81.3%)	11/16 (68.8%)	1/16 (6.2%)	0/16 (0%)	0/16 (0%)	1/16 (6.2%)	0/16 (0%)	0/16 (0%)	0/16 (0%)
Farmer_Cameroon	21/22 (95.5%)	17/22 (77.3%)	0/22 (0%)	0/22 (0%)	0/22 (0%)	1/22 (4.5%)	0/22 (0%)	0/22 (0%)	0/22 (0%)
Fisher_Cameroon	10/19 (52.6%)	8/19 (42.1%)	3/19 (15.8%)	0/19 (0%)	0/19 (0%)	0/19 (0%)	1/19 (5.3%)	0/19 (0%)	0/19 (0%)
HunGat_Tanzania	18/22 (81.8%)	10/22 (45.5%)	5/22 (22.7%)	2/22 (9.1%)	0/22 (0%)	3/22 (13.6%)	0/22 (0%)	0/22 (0%)	0/22 (0%)
HunGat_Peru	4/10 (40%)	9/10 (90%)	5/10 (50%)	4/10 (40%)	0/10 (0%)	3/10 (30%)	0/10 (0%)	2/10 (20%)	0/10 (0%)
Farmer_Peru	6/8 (75%)	3/8 (37.5%)	0/8 (0%)	0/8 (0%)	0/8 (0%)	0/8 (0%)	0/8 (0%)	0/8 (0%)	0/8 (0%)
Industr_USA	4/19 (21.1%)	0/19 (0%)	0/19 (0%)	0/19 (0%)	2/19 (10.5%)	0/19 (0%)	0/19 (0%)	0/19 (0%)	3/19 (15.8%)
Industr_Italy	1/11 (9.1%)	0/11 (0%)	0/11 (0%)	0/11 (0%)	0/11 (0%)	0/11 (0%)	0/11 (0%)	0/11 (0%)	0/11 (0%)
