# Supplementary material for: Use of shotgun metagenomics for the identification of protozoa in the gut microbiota of healthy individuals from worldwide populations with various industrialization levels
Source: PLoS One. 2019 Feb 6;14(2):e0211139. doi: 10.1371/journal.pone.0211139 (PMC6364966; doi:10.1371/journal.pone.0211139)
Supplement: S4 Table — (XLSX) [file pone.0211139.s004.xlsx]

## Sheet: S3
S4 Table. Logistic regression models: effect of country and subsistence mode on Blastocystis prevalence in non-industrialized countries.
A)						B)
Blastocystis sp.
	Df	Deviance	AIC	LRT	Pr(>Chi)		Beta	SE	Z	p	CI 2.5%	CI 97.5%	OR	OR CI 2.5%	OR CI 97.5%
Full model		93.1872	103.187			Intercept	0.9092	0.335	2.7137	0.0067	0.2802	1.6108	2.4824	1.3234	1.5013
Country	2	101.864	107.864	8.67693	0.0130566	Africa-SAmerica	0.6363	0.2218	2.8682	0.0041	0.2118	1.0953	1.8895	1.2359	2.3929
						Cameroon-Tanzania	-0.0128	0.4035	-0.0318	0.9746	-0.8214	0.8015	0.9872	0.4398	2.9902
Subsistence mode	2	106.803	112.803	13.616	0.00110491	HunGat-FarmFish	-0.0271	0.2064	-0.1315	0.8954	-0.4316	0.3899	0.9732	0.6495	2.2289
						Farm-Fish	1.4545	0.4524	3.2149	0.0013	0.6383	2.4439	4.2822	1.8932	7.5046
Blastocystis ST2
Full model		74.3606	84.3606			Intercept	-6.9331	498.799	-0.0139	0.9889	NA	22.107	0.001	NA	3.98992e+09
Country	2	83.015	89.015	8.65447	0.013204	Africa-SAmerica	0.4445	0.2732	1.6271	0.1037	-0.0356	1.0884	1.5597	0.965	2.9696
						Cameroon-Tanzania	-0.8108	0.3582	-2.2635	0.0236	-1.5575	-0.1359	0.4445	0.2107	0.8729
Subsistence mode	2	80.6856	86.6856	6.32504	0.042319	HunGat-FarmFish	3.0228	249.399	0.0121	0.9903	-12.8464	NA	20.548	0	NA
						Farm-Fish	8.244	748.198	0.011	0.9912	-39.3634	NA	3804.64	0	NA
Blastocystis ST3
Full model		118.969	128.969			Intercept	-0.6933	0.3156	-2.1968	0.028	-1.3523	-0.098	0.4999	0.2586	0.9066
Country	2	128.263	134.263	9.29363	0.00959213	Africa-SAmerica	0.6446	0.2431	2.6516	0.008	0.2087	1.1856	1.9052	1.2321	3.2725
						Cameroon-Tanzania	-0.0394	0.3195	-0.1232	0.902	-0.674	0.5892	0.9614	0.5096	1.8025
Subsistence mode	2	125.538	131.538	6.56861	0.0374667	HunGat-FarmFish	-0.0865	0.1854	-0.4666	0.6408	-0.4578	0.2765	0.9171	0.6327	1.3186
						Farm-Fish	0.7717	0.3293	2.3433	0.0191	0.1459	1.449	2.1634	1.1571	4.2587
A) Likelihood Ratio Test and AIC after removal of each single term from the full model, indicating the significance of the term (significant terms in bold). B) Coefficient estimates (beta) with standard errors (SE), test statistic (Z), p-values (p )and confidence intervals (CI) as well as odds ratios (OR) with confidence intervals (OR CI). Significant contrasts of interest in bold, other signific…
