# Supplementary material for: Use of shotgun metagenomics for the identification of protozoa in the gut microbiota of healthy individuals from worldwide populations with various industrialization levels
Source: PLoS One. 2019 Feb 6;14(2):e0211139. doi: 10.1371/journal.pone.0211139 (PMC6364966; doi:10.1371/journal.pone.0211139)
Supplement: S5 Table — (XLSX) [file pone.0211139.s005.xlsx]

## Sheet: S5
S5 Table. Logistic regression models: effect of country and subsistence mode on Entamoeba prevalence in non-industrialized countries.
A)						B)
Entamoeba spp.
	Df	Deviance	AIC	LRT	Pr(>Chi)		Beta	SE	Z	p	CI 2.5%	CI 97.5%	OR	OR CI 2.5%	OR CI 97.5%
Full model		122.03	132.03			Intercept	-0.0364	0.2891	-0.1258	0.8999	-0.605	0.5366	0.9643	0.5461	1.7102
Country	2	127.565	133.565	5.53491	0.0628218	Africa-SAmerica	-0.1203	0.1959	-0.614	0.5392	-0.5245	0.2536	0.8867	0.5919	1.2887
						Cameroon-Tanzania	0.7791	0.3459	2.2527	0.0243	0.1239	1.4934	2.1796	1.1319	4.4521
Subsistence mode	2	128.255	134.255	6.22552	0.044478	HunGat-FarmFish	0.3767	0.1956	1.926	0.0541	0.0091	0.7855	1.4575	1.0092	2.1936
						Farm-Fish	0.5642	0.3167	1.7818	0.0748	-0.0463	1.205	1.7581	0.9548	3.3367
E. coli
Full model		115.901	125.901			Intercept	-1.16	0.3263	-3.5551	0.0004	-1.8366	-0.5463	0.3135	0.1594	0.5791
Country	2	124.381	130.381	8.47983	0.0144088	Africa-SAmerica	-0.2123	0.1948	-1.09	0.2757	-0.6012	0.1714	0.8087	0.5481	1.187
						Cameroon-Tanzania	0.9726	0.3602	2.7003	0.0069	0.2996	1.7325	2.6449	1.3493	5.6547
Subsistence mode	2	122.475	128.475	6.5742	0.0373621	HunGat-FarmFish	0.4204	0.182	2.3097	0.0209	0.0717	0.7913	1.5226	1.0743	2.2062
						Farm-Fish	0.5017	0.3458	1.4507	0.1469	-0.1504	1.2303	1.6515	0.8604	3.4221
A) Likelihood Ratio Test and AIC after removal of each single term from the full model, indicating the significance of the term (significant terms in bold). B) Coefficient estimates (beta) with standard errors (SE), test statistic (Z), p-values (p )and confidence intervals (CI) as well as odds ratios (OR) with confidence intervals (OR CI). Significant contrasts of interest in bold, other signific…
