# Supplementary material for: Use of shotgun metagenomics for the identification of protozoa in the gut microbiota of healthy individuals from worldwide populations with various industrialization levels
Source: PLoS One. 2019 Feb 6;14(2):e0211139. doi: 10.1371/journal.pone.0211139 (PMC6364966; doi:10.1371/journal.pone.0211139)
Supplement: S6 Table — (XLSX) [file pone.0211139.s006.xlsx]

## Sheet: S6
S6 Table. Logistic regression models: effect of country and subsistence mode on Enteromonas hominis prevalence in non-industrialized countries.
A)						B)
Enteromonas hominis
	Df	Deviance	AIC	LRT	Pr(>Chi)		Beta	SE	Z	p	CI 2.5%	CI 97.5%	OR	OR CI 2.5%	OR CI 97.5%
Full model		61.5007	71.5007			Intercept	-7.0373	592.659	-0.0119	0.9905	-186.946	21.0886	0.0009	0	1.44106e+09
Country	2	68.2478	74.2478	6.74716	0.0342667	Africa-SAmerica	-0.6553	0.2851	-2.2988	0.0215	-1.282	-0.116	0.5193	0.2775	0.8904
						Cameroon-Tanzania	-0.7421	0.5756	-1.2892	0.1973	-2.2479	0.2405	0.4761	0.1056	1.2719
Subsistence mode	2	73.8191	79.8191	12.3184	0.00211392	HunGat-FarmFish	2.8634	296.329	0.0097	0.9923	-17.5395	NA	17.5203	0	NA
						Farm-Fish	-9.6242	888.988	-0.0108	0.9914	NA	51.5844	0.0001	NA	2.52813e+22
A) Likelihood Ratio Test and AIC after removal of each single term from the full model, indicating the significance of the term (significant terms in bold). B) Coefficient estimates (beta) with standard errors (SE), test statistic (Z), p-values (p )and confidence intervals (CI) as well as odds ratios (OR) with confidence intervals (OR CI). Significant contrasts of interest in bold, other signific…
